# Supplementary material for: In Vitro Evaluation of the Efficient Passage of PLGA-Formulated Trastuzumab for Nose-to-Brain Delivery
Source: Pharmaceutics. 2025 May 22;17(6):681. doi: 10.3390/pharmaceutics17060681 (PMC12195688; doi:10.3390/pharmaceutics17060681)
Supplement: Supplementary file 1 [file pharmaceutics-17-00681-s001.zip]

Archive with 1 entries (1 files):
- pharmaceutics-3589711-supplementary.pdf
